# Supplementary material for: Analysis of oral bacterial communities: comparison of HOMINGS with a tree-based approach implemented in QIIME
Source: J Oral Microbiol. 2019 Apr 1;11(1):1586413. doi: 10.1080/20002297.2019.1586413 (PMC6450576; doi:10.1080/20002297.2019.1586413)
Supplement: Supplemental Material [file ZJOM_A_1586413_SM0240.xlsx]

## Sheet: Supp Table 1
Supplementary Table 1. Proportion of matched sequences within each PCR-product mixture displayed in Figure 2. Taxon includes the reference number for the eHOMD database. Order corresponds with the figure (top segment to bottom segment). Values in bold are too low to be discernable in the figure.
Mixture 1				Mixture 2				Mixture 3				Mixture 4				Mixture 5				Mixture 6				Mixture 7				Mixture 8				Mixture 9				Mixture 10
taxon (16S gene amplified)	QIIME	HOMINGS		taxon (16S gene amplified)	QIIME	HOMINGS		taxon (16S gene amplified)	QIIME	HOMINGS		taxon (16S gene amplified)	QIIME	HOMINGS		taxon (16S gene amplified)	QIIME	HOMINGS		taxon (16S gene amplified)	QIIME	HOMINGS		taxon (16S gene amplified)	QIIME	HOMINGS		taxon (16S gene amplified)	QIIME	HOMINGS		taxon (16S gene amplified)	QIIME	HOMINGS		taxon (16S gene amplified)	QIIME	HOMINGS
Treponema denticola HMT-584	0.00455899	0.00487455		Fusobacterium nucleatum ss. polymorphum HMT-202	0.61267	0.601827		Veillonellaceae [G-1] sp. HMT-155	0.004	0		Prevotella nigrescens HMT-693	0.0628559	0.0586796		Tannerella forsythia HMT-613	0.00704314	0.0138327		Prevotella melaninogenica HMT-469	0.316731	0.292421		Veillonellaceae [G-1] sp. HMT-155	0.0216222	0.0234573		Rothia dentocariosa HMT-587	0.101669	0.100817		SR1 [G-1] sp. HMT-345	0.180734	0.130399		Veillonellaceae [G-1] Other	0.0132753	0.0255837
Streptococcus sobrinus HMT-768	0.00794743	0.00891316		Filifactor alocis HMT-539	0.187199	0.187936		Prevotella buccae HMT-560	0.078	0.0883204		Prevotella melaninogenica HMT-469	0.00355369	0.00271499		Solobacterium moorei HMT-678	0.0340777	0.0459936		Escherichia coli HMT-574	0.0451984	0.054067		TM7 [G-1] sp. HMT-347	0.0996782	0.090623		Mycoplasma faucium HMT-606	0.224921	0.222789		Rothia mucilaginosa HMT-681	0	0.137783		Streptococcus parasanguinis_II HMT-411	0.121955	0.157391
Streptococcus pyogenes HMT-745	0.00440497	0.00544995		Campylobacter rectus HMT-748	0.00373897	0.00485016		Mycoplasma salivarium HMT-754	0.007	0.00542286		Mycoplasma salivarium HMT-754	0.00137302	0		Slackia exigua HMT-602	0.108315	0.115474		Capnocytophaga sp. HMT-326	0.015691	0.0195431		Shuttleworthia satelles HMT-095	0.0398516	0.0555785		Lautropia mirabilis HMT-022	0.00366177	0.00309687		Leptotrichia wadei HMT-222	0.543074	0.433781		Prevotella denticola HMT-291	0.385584	0.307352
Streptococcus intermedius HMT-644	0.00815279	0.00808807		Bifidobacterium animalis HMT-895	0.0359362	0.0407927		Lachnospiraceae_[G-2] sp. HMT-096	0.038	0.0423827		Moryella sp. HMT-419	0.0272382	0.0328034		Prevotella oralis HMT-705	0.390408	0.32684		Campylobacter rectus HMT-748	0.0811273	0.0871074		Prevotella salivae HMT-307	0.147832	0.143903		Lactobacillus fermentum HMT-608	0.0914604	0.120117		Lactococcus lactis HMT-804	0.036556	0.0594533		Peptostreptococcus stomati s HMT-112	0.11972	0.127794
Streptococcus downei HMT-594	0.00437417	0.00529796		Aggregatibacter actinomycetemcomitans HMT-762	0.157137	0.15982		Kingella oralis HMT-706	0.029	0.0411656		Megasphaera micronuciformis HMT-122	0.0267132	0.0391495		Neisseria elongata oral_taxon_598	0.050086	0.0686013		Brevundimonas diminuta HMT-590	0.150582	0.155274		Prevotella melaninogenica HMT-469	0.0032837	0.00308835		Lachnospiraceae_[G-5] sp. HMT-080	0.0558919	0.0568456		Granulicatella adiacens HMT-534	0.00360009	0.00314602		Granulicatella elegans HMT-596	0.0996752	0.120973
Streptococcus constellatus HMT-576	0.00666393	0.00771895		Actinomyces georgiae HMT-617	0.00331796	0.00477521		Haemophilus sp. HMT-035	0.016	0.0222337		Haemophilus parainfluenzae HMT-718	0.00106005	0		Eubacterium [XI][G-1] infirmum HMT-105	0.0147944	0		Bacteroidales [G-2] sp. HMT-274	0.217903	0.220975		Corynebacterium durum HMT-595	0.566519	0.550021		Granulicatella adiacens HMT-534	0.0627538	0.0852394		Capnocytophaga gingivalis HMT-337	0.123481	0.102968		Eubacterium [XI][G-6] minutum HMT-673	0.0412177	0.0521241
Streptococcus anginosus HMT-543	0.00499025	0.00623161						Gemella morbillorum HMT-046	0.055	0.0746186		Fusobacterium periodonticum HMT-201	0.00111053	0		Cardiobacterium valvulum HMT- 540	0.321102	0.352315		Atopobium rimae HMT-750	0.163881	0.157717		Cardiobacterium hominis HMT-633	0.0747395	0.0834797		Corynebacterium matruchotii HMT-666	0.0778101	0.0793356		Atopobium sp. HMT-416	0.0676087	0.0758736		Capnocytophaga granulosa HMT-325	0.134904	0.120414
Selenomonas flueggei HMT-125	0.11686	0.124459						Corynebacterium durum HMT-595	0.007	0.00268733		Filifactor alocis HMT-539	0.0344466	0.0456968		Capnocytophaga sputigena HMT-775	0.0741743	0.0769441		Actinomyces israelii HMT-645	0.0088864	0.0128949		Capnocytophaga leadbetteri HMT-329	0.0464736	0.0498497		Clostridiales [F-2][G-2] sp. HMT-085	0.128236	0.11695		Actinomyces sp. HMT-448	0.0449456	0.0565962		Actinomyces odontolyticus HMT-701	0.083669	0.0883687
Scardovia wiggsiae HMT-195	0.00437417	0.00510254						Capnocytophaga sp. HMT-332	0.011	0.0203177		Enterococcus faecalis HMT-604	0.0772725	0.0997397														Alloprevotella sp. HMT-308	0.251162	0.213267
Scardovia inopinata HMT-642	0.00329603	0.00396261						Campylobacter concisus HMT-575	0.132	0.120761		Corynebacterium durum HMT-595	0.00137302	0														Actinomyces odontolyticus HMT-701	0.00128005	0.00154264
Prevotella melaninogenica HMT-469	0.00110894	0						Bergeyella sp. HMT-322	0.413	0.343918		Capnocytophaga leadbetteri HMT-329	0.0120341	0.0167816														Abiotrophia defectiva HMT-389	0.00115414	0
Prevotella denticola HMT-291	0.00240271	0.00231243						Bacteroides heparinolyticus HMT-630	0.013	0.0153045		Campylobacter gracilis HMT-623	0.47468	0.396244
Porphyromonas endodontalis HMT-273	0.0135229	0.0133426						Actinomyces naeslundii HMT-176	0.015	0.0265961		Burkholderia cepacia HMT-571	0.0198784	0.0346357
Parvimonas micra HMT-111	0.0109046	0.013006						Actinobaculum sp. HMT-183	0.122	0.122629		Bifidobacterium dentium HMT-588	0.0575556	0.0770812
Helicobacter pylori HMT-812	0.00520587	0.0052871						Achromobacter xylosoxidans HMT-343	0.027	0.0284399		Bacteroidaceae [G-1] sp. HMT-272	0.131174	0.10308
Haemophilus parainfluenzae HMT-718	0.730065	0.707038						Abiotrophia defectiva HMT-389	0.034	0.0452026		Atopobium parvulum HMT-723	0.0352946	0.0423561
Haemophilus aegyptius HMT-535	0.013831	0.0194005										Actinomyces gerencseriae HMT-618	0.032387	0.0510374
Fusobacterium nucleatum ss. polymorphum HMT-202	0.0271999	0.0272823
Filifactor alocis HMT-539	0.0147962	0.0168058
Capnocytophaga ochracea HMT-700	0.00196119	0.00232328
Bifidobacterium animalis HMT-895	0.00106787	0.00133535
Aggregatibacter actinomycetemcomitans HMT-762	0.0106993	0.00985767
Actinomyces odontolyticus HMT-701	0.00161208	0.00191074

## Sheet: Supp Table 2
Supplementary Table 2. Species- and genus-level probes used in HOMINGS analysis. Those exceeding the 0.01% filter (included in downstream analyses) are in red.
Species-level probes					Genus-level probes
Abiotrophia_defectiva	Cardiobacterium_hominis	Megasphaera_micronuciformis	Prevotella_aurantiaca	Simonsiella_muelleri	Acinetobacter_Genus_probe
Acinetobacter_baumannii	Cardiobacterium_valvarum	Megasphaera_sp_HOT_123	Prevotella_baroniae	Slackia_exigua	Actinomyces_Genus_probe_3
Acinetobacter_sp_HOT_408	Catonella_morbi	Megasphaera_sp_HOT_841	Prevotella_bivia	Sneathia_amnionii	Actinomyces_Genus_probe_4
Peptidiphaga_sp_HOT_183	Catonella_sp_HOT_451	Microbacterium_ginsengisoli	Prevotella_buccae	Sneathia_sanguinegens	Aggregatibacter_Genus_probe_1
Peptidiphaga_gingivicola	Caulobacter_sp_HOT_002	Mitsuokella_multacida	Prevotella_buccalis	Solobacterium_moorei	Aggregatibacter_Genus_probe_2
Actinomyces_cardiffensis	Centipeda_periodontii	Mitsuokella_sp_HOT_131	Prevotella_dentalis	SR1[G-1]_sp_HOT_345	Alloprevotella_Genus_probe
Actinomyces_dentalis	Chlamydophila_pneumoniae	Mitsuokella_sp_HOT_521	Prevotella_denticola	SR1[G-1]_sp_HOT_874	Anaerococcus_Genus_probe_1
Actinomyces_georgiae	Clostridiales[F-1][G-1]_sp_HOT_093	Mobiluncus_mulieris	Prevotella_enoeca	SR1[G-1]_sp_HOT_875	Anaerococcus_Genus_probe_2
Actinomyces_gerencseriae	Clostridiales[F-1][G-2]_sp_HOT_402	Mogibacterium_pumilum	Prevotella_fusca	Stenotrophomonas_maltophilia	Arcanobacterium_Genus_probe
Actinomyces_graevenitzii	Clostridiales[F-3][G-1]_sp_HOT_876	Mogibacterium_timidum	Prevotella_histicola	Stomatobaculum_longum	Atopobium_Genus_probe
Actinomyces_israelii	Corynebacterium_diphtheriae	Mollicutes[G-1]_sp_HOT_504	Prevotella_intermedia	Stomatobaculum_sp_HOT_097	Bacteroides_Genus_probe
Actinomyces_johnsonii	Corynebacterium_durum	Mollicutes[G-2]_sp_HOT_906	Prevotella_loescheii	Stomatobaculum_sp_HOT_373	Bacteroidetes[G-3]_Genus_probe
Actinomyces_lingnae	Corynebacterium_matruchotii	Mycobacterium_leprae	Prevotella_maculosa	Stomatobaculum_sp_HOT_910	Bacteroidetes[G-5]_Genus_probe
Actinomyces_massiliensis	Corynebacterium_mucifaciens	Mycoplasma_buccale	Prevotella_marshii	Streptococcus_agalactiae	Bartonella_Genus_probe
Actinomyces_meyeri	Corynebacterium_tuscaniense	Mycoplasma_faucium	Prevotella_melaninogenica	Streptococcus_anginosus	Bifidobacterium_Genus_probe_1
Actinomyces_naeslundii	Corynebacterium_urealyticum	Mycoplasma_fermentans	Prevotella_micans	Streptococcus_constellatus	Bifidobacterium_Genus_probe_2
Actinomyces_odontolyticus	Cryptobacterium_curtum	Mycoplasma_genitalium	Prevotella_multiformis	Streptococcus_downei	Bordetella_Genus_probe
Actinomyces_oris	Defluvibacter_lusatiensis	Mycoplasma_hominis	Prevotella_multisaccharivorax	Streptococcus_intermedius	Brevundimonas_Genus_probe
Actinomyces_sp_HOT_170	Delftia_acidovorans	Mycoplasma_lipophilum	Prevotella_nanceiensis	Streptococcus_mutans	Burkholderia_Genus_probe
Actinomyces_sp_HOT_171	Desulfobulbus_sp_HOT_041	Mycoplasma_orale	Prevotella_nigrescens	Streptococcus_pyogenes	Campylobacter_Genus_probe_1
Actinomyces_sp_HOT_172	Desulfomicrobium_orale	Mycoplasma_pneumoniae	Prevotella_oralis	Streptococcus_sanguinis	Campylobacter_Genus_probe_2
Actinomyces_sp_HOT_175	Desulfovibrio_fairfieldensis	Mycoplasma_salivarium	Prevotella_oris	Streptococcus_sobrinus	Capnocytophaga_Genus_probe_2
Actinomyces_sp_HOT_178	Desulfovibrio_sp_HOT_040	Neisseria_bacilliformis	Prevotella_oulorum	Syntrophomonadaceae[VIII][G-1]_sp_HOT_435	Capnocytophaga_Genus_probe_3
Actinomyces_sp_HOT_180	Dialister_invisus	Neisseria_elongata	Prevotella_pallens	Tannerella_forsythia	Cardiobacterium_Genus_probe
Actinomyces_sp_HOT_414	Dialister_micraerophilus	Neisseria_flavescens	Prevotella_pleuritidis	Tannerella_sp_HOT_286	Catonella_Genus_probe
Actinomyces_sp_HOT_448	Dialister_pneumosintes	Neisseria_gonorrhoeae	Prevotella_saccharolytica	Tannerella_sp_HOT_808	Chlamydophila_Genus_probe
Actinomyces_sp_HOT_525	Dialister_sp_HOT_119	Neisseria_lactamica	Prevotella_salivae	Tannerella_sp_HOT_916	Corynebacterium_Genus_probe
Actinomyces_sp_HOT_877	Dietzia_cinnamea	Neisseria_meningitidis	Prevotella_scopos	TM7[G-1]_sp_HOT_346	Desulfobulbus_Genus_probe
Actinomyces_sp_HOT_896	Dolosigranulum_pigrum	Neisseria_oralis	Prevotella_shahii	TM7[G-1]_sp_HOT_347	Dialister_Genus_probe_1
Actinomyces_sp_HOT_897	Eggerthella_lenta	Neisseria_pharyngis	Prevotella_sp_HOT_292	TM7[G-1]_sp_HOT_348	Dialister_Genus_probe_2
Actinomyces_timonensis	Eggerthia_catenaformis	Neisseria_sp_HOT_018	Prevotella_sp_HOT_293	TM7[G-1]_sp_HOT_349	Dietzia_Genus_probe
Actinomyces_viscosus	Eikenella_corrodens	Neisseria_sp_HOT_020	Prevotella_sp_HOT_300	TM7[G-1]_sp_HOT_352	Eggerthella_Genus_probe
Aggregatibacter_actinomycetemcomitans	Eikenella_sp_HOT_011	Neisseria_sp_HOT_499	Prevotella_sp_HOT_301	TM7[G-1]_sp_HOT_488	Enterococcus_Genus_probe_1
Aggregatibacter_paraphrophilus	Enterococcus_faecalis	Neisseria_sp_HOT_523	Prevotella_sp_HOT_304	TM7[G-1]_sp_HOT_952	Enterococcus_Genus_probe_2
Aggregatibacter_sp_HOT_513	Erysipelothrichaceae[G-1]_sp_HOT_904	Neisseria_subflava	Prevotella_sp_HOT_305	TM7[G-2]_sp_HOT_350	Enterococcus_Genus_probe_3
Aggregatibacter_sp_HOT_949	Erysipelothrichaceae[G-1]_sp_HOT_905	Neisseria_weaveri	Prevotella_sp_HOT_309	TM7[G-3]_sp_HOT_351	Erysipelothrichaceae_Genus_probe
Agrobacterium_tumefaciens	Erysipelothrix_tonsillarum	Olsenella_profusa	Prevotella_sp_HOT_315	TM7[G-4]_sp_HOT_355	Erysipelothrix_Genus_probe
Alloiococcus_otitis	Erythromicrobium_ramosum	Olsenella_sp_HOT_807	Prevotella_sp_HOT_317	TM7[G-5]_sp_HOT_356	Escherichia_&_Shigella_Genus_probe
Alloprevotella_rava	Eubacterium_limosum	Olsenella_sp_HOT_809	Prevotella_sp_HOT_376	TM7[G-6]_sp_HOT_870	Eubacterium_Genus_probe_1
Alloprevotella_sp_HOT_308	Fastidiosipila_sanguinis	Olsenella_sp_HOT_939	Prevotella_sp_HOT_396	Treponema_amylovorum	Eubacterium_Genus_probe_2
Alloprevotella_sp_HOT_473	Filifactor_alocis	Olsenella_uli	Prevotella_sp_HOT_443	Treponema_denticola	Filifactor_Genus_probe
Alloprevotella_sp_HOT_912	Finegoldia_magna	Oribacterium_asaccharolyticum	Prevotella_sp_HOT_472	Treponema_lecithinolyticum	Fretibacterium_Genus_probe_2
Alloprevotella_sp_HOT_914	Flavitalea_sp_HOT_320	Oribacterium_parvum	Prevotella_sp_HOT_475	Treponema_maltophilum	Fretibacterium_Genus_probe_3
Alloprevotella_tannerae	Fretibacterium_fastidiosum	Oribacterium_sinus	Prevotella_sp_HOT_515	Treponema_pallidum	Fusobacterium_Genus_probe_1
Alloscardovia_omnicolens	Fretibacterium_sp_HOT_358	Oribacterium_sp_HOT_078	Prevotella_sp_HOT_526	Treponema_parvum	Fusobacterium_Genus_probe_2
Anaerococcus_lactolyticus	Fretibacterium_sp_HOT_360	Oribacterium_sp_HOT_102	Prevotella_sp_HOT_820	Treponema_pectinovorum	Fusobacterium_Genus_probe_3
Megasphaera_micronuciformis	Fretibacterium_sp_HOT_361	Ottowia_sp_HOT_894	Prevotella_sp_HOT_942	Treponema_putidum	Fusobacterium_Genus_probe_4
Anaerolineae[G-1]_sp_HOT_439	Fusobacterium_gonidiaformans	Paenibacillus_phoenicis	Prevotella_veroralis	Treponema_socranskii	Gemella_Genus_probe
Arcanobacterium_haemolyticum	Fusobacterium_necrophorum	Parascardovia_denticolens	Propionibacterium_acidifaciens	Treponema_socranskii_subsp_paredis	Granulicatella_Genus_probe
Arsenicicoccus_bolidensis	Fusobacterium_nucleatum_subsp_animalis	Parvimonas_micra	Propionibacterium_acnes	Treponema_socranskii_subsp_socranskii	Haemophilus_Genus_probe_1
Atopobium_minutum	Fusobacterium_nucleatum_subsp_nucleatum	Parvimonas_sp_HOT_110	Propionibacterium_avidum	Treponema_sp_HOT_226	Haemophilus_Genus_probe_2
Atopobium_parvulum	Fusobacterium_periodonticum	Pedobacter_sp__HOT_933	Propionibacterium_propionicum	Treponema_sp_HOT_227	Haemophilus_Genus_probe_3
Atopobium_rimae	Fusobacterium_sp_HOT_204	Pedobacter_sp_HOT_318	Propionibacterium_sp_HOT_192	Treponema_sp_HOT_228	Helicobacter_Genus_probe
Atopobium_sp_HOT_199	Fusobacterium_sp_HOT_205	Pedobacter_sp_HOT_321	Propionibacterium_sp_HOT_193	Treponema_sp_HOT_230	Johnsonella_Genus_probe
Atopobium_sp_HOT_416	Gardnerella_vaginalis	Peptinophilaceae[G-2]_sp_HOT_790	Propionibacterium_sp_HOT_194	Treponema_sp_HOT_231	Kingella_Genus_probe_1
Atopobium_sp_HOT_810	Gemella_bergeri	Peptococcus_sp_HOT_167	Propionibacterium_sp_HOT_915	Treponema_sp_HOT_232	Kytococcus_Genus_probe
Atopobium_vaginae	Gemella_haemolysans	Peptococcus_sp_HOT_168	Proteus_mirabilis	Treponema_sp_HOT_234	Lachnoanaerobaculum_Genus_probe
Bacillus_clausii	Gemella_morbillorum	Peptoniphilaceae[G-1]_sp_HOT_113	Pseudomonas_aeruginosa	Treponema_sp_HOT_235	Lactobacillus_Genus_probe_1
Bacteroidaceae[G-1]_sp_HOT_272	Gemella_sanguinis	Peptoniphilaceae[G-3]_sp__HOT_929	Pseudomonas_fluorescens	Treponema_sp_HOT_236	Lactobacillus_Genus_probe_2
Bacteroidales[G-2]_sp_HOT_274	GN02[G-1]_sp_HOT_871	Peptoniphilus_asaccharolyticus	Pseudomonas_otitidis	Treponema_sp_HOT_237	Lactobacillus_Genus_probe_3
Bacteroides_heparinolyticus	GN02[G-1]_sp_HOT_872	Peptoniphilus_indolicus	Pseudomonas_sp_HOT_032	Treponema_sp_HOT_238	Lactobacillus_Genus_probe_4
Bacteroides_pyogenes	GN02[G-2]_sp_HOT_873	Peptoniphilus_lacrimalis	Pseudoramibacter_alactolyticus	Treponema_sp_HOT_239	Lactobacillus_Genus_probe_5
Bacteroides_zoogleoformans	Granulicatella_adiacens	Peptoniphilus_sp_HOT_375	Pyramidobacter_piscolens	Treponema_sp_HOT_242	Leptotrichia_Genus_probe_1
Bacteroidetes[G-3]_sp_HOT_280	Granulicatella_elegans	Peptoniphilus_sp_HOT_386	Rothia_aeria	Treponema_sp_HOT_246	Leptotrichia_Genus_probe_2
Bacteroidetes[G-3]_sp_HOT_281	Haemophilus_ducreyi	Peptostreptococcaceae[XI][G-1][Eubacterium]_infirmum	Rothia_dentocariosa	Treponema_sp_HOT_247	Leptotrichia_Genus_probe_3
Bacteroidetes[G-3]_sp_HOT_365	Haemophilus_parainfluenzae	Peptostreptococcaceae[XI][G-1][Eubacterium]_sulci	Rothia_mucilaginosa	Treponema_sp_HOT_249	Leptotrichia_Genus_probe_4
Bacteroidetes[G-3]_sp_HOT_436	Haemophilus_pittmaniae	Peptostreptococcaceae[XI][G-1]_sp_HOT_383	Ruminococcaceae[G-1]_sp_HOT_075	Treponema_sp_HOT_250	Listeria_Genus_probe
Bacteroidetes[G-3]_sp_HOT_503	Helicobacter_pylori	Peptostreptococcaceae[XI][G-2]_sp_HOT_091	Ruminococcaceae[G-2]_sp_HOT_085	Treponema_sp_HOT_252	Lysinibacillus_Genus_probe
Bacteroidetes[G-3]_sp_HOT_899	Johnsonella_ignava	Peptostreptococcaceae[XI][G-3]_sp_HOT_495	Ruminococcaceae[G-3]_sp_HOT_366	Treponema_sp_HOT_253	Mitsuokella_Genus_probe
Bacteroidetes[G-4]_sp_HOT_509	Johnsonella_sp_HOT_166	Peptostreptococcaceae[XI][G-3]_sp_HOT_950	Ruminococcaceae[G-3]_sp_HOT_381	Treponema_sp_HOT_254	Mobiluncus_Genus_probe
Bacteroidetes[G-5]_sp_HOT_505	Jonquetella_anthropi	Peptostreptococcaceae[XI][G-4]_sp_HOT_103	Scardovia_inopinata	Treponema_sp_HOT_256	Mogibacterium_Genus_probe
Bacteroidetes[G-5]_sp_HOT_507	Kingella_kingae	Peptostreptococcaceae[XI][G-4]_sp_HOT_369	Scardovia_wiggsiae	Treponema_sp_HOT_257	Moraxella_Genus_probe_1
Bacteroidetes[G-5]_sp_HOT_511	Kingella_oralis	Peptostreptococcaceae[XI][G-5][Eubacterium]_saphenum	Schlegelella_aquatica	Treponema_sp_HOT_258	Moraxella_Genus_probe_2
Bacteroidetes[G-6]_sp_HOT_516	Kingella_sp_HOT_012	Peptostreptococcaceae[XI][G-5]_sp_HOT_493	Schlegelella_thermodepolymerans	Treponema_sp_HOT_260	Mycobacterium_Genus_probe
Bacteroidetes[G-7]_sp_HOT_911	Kingella_sp_HOT_459	Peptostreptococcaceae[XI][G-6][Eubacterium]_minutum	Selenomonas_artemidis	Treponema_sp_HOT_262	Mycoplasma_Genus_probe
Bdellovibrio_sp_HOT_039	Lachnoanaerobaculum_orale	Peptostreptococcaceae[XI][G-6][Eubacterium]_nodatum	Selenomonas_dianae	Treponema_sp_HOT_263	Neisseria_Genus_probe_2
Bergeyella_sp_HOT_319	Lachnoanaerobaculum_saburreum	Peptostreptococcaceae[XI][G-7][Eubacterium]_yurii_subsp_schtitka	Selenomonas_flueggei	Treponema_sp_HOT_264	Olsenella_Genus_probe
Bergeyella_sp_HOT_322	Lachnoanaerobaculum_sp_HOT_083	Peptostreptococcaceae[XI][G-7][Eubacterium]_yurii_subsp_yurii_&_margaretiae	Selenomonas_noxia	Treponema_sp_HOT_265	Paenibacillus_Genus_probe
Bergeyella_sp_HOT_900	Lachnoanaerobaculum_sp_HOT_089	Peptostreptococcaceae[XI][G-7]_sp_HOT_081	Selenomonas_sp_HOT_126	Treponema_sp_HOT_268	Parvimonas_Genus_probe
Bergeyella_sp_HOT_907	Lachnoanaerobaculum_sp_HOT_496	Peptostreptococcaceae[XI][G-7]_sp_HOT_922	Selenomonas_sp_HOT_133	Treponema_sp_HOT_269	Peptoniphilus_Genus_probe
Bergeyella_sp_HOT_931	Lachnoanaerobaculum_umeaense	Peptostreptococcaceae[XI][G-8]_sp_HOT_382	Selenomonas_sp_HOT_134	Treponema_sp_HOT_270	Peptostreptococcus_Genus_probe
Bifidobacteriaceae[G-2]_sp_HOT_407	Lachnospiraceae[G-10]_sp_HOT_094	Peptostreptococcaceae[XI][G-9][Eubacterium]_brachy	Selenomonas_sp_HOT_136	Treponema_sp_HOT_271	Porphyromonas_Genus_probe_1
Bifidobacterium_animalis_subsp_animalis	Lachnospiraceae[G-2]_sp_HOT_088	Peptostreptococcus_anaerobius	Selenomonas_sp_HOT_137	Treponema_sp_HOT_490	Porphyromonas_Genus_probe_2
Bifidobacterium_animalis_subsp_lactis	Lachnospiraceae[G-2]_sp_HOT_096	Peptostreptococcus_stomatis	Selenomonas_sp_HOT_146	Treponema_sp_HOT_508	Porphyromonas_Genus_probe_3
Bifidobacterium_breve	Lachnospiraceae[G-3]_sp_HOT_100	Porphyromonas_asaccharolytica	Selenomonas_sp_HOT_149	Treponema_sp_HOT_517	Prevotella_Genus_probe_2
Bifidobacterium_dentium	Lachnospiraceae[G-7]_sp_HOT_086	Porphyromonas_catoniae	Selenomonas_sp_HOT_388	Treponema_sp_HOT_518	Propionibacterium_Genus_probe
Bifidobacterium_longum	Lachnospiraceae[G-7]_sp_HOT_163	Porphyromonas_endodontalis	Selenomonas_sp_HOT_442	Treponema_sp_HOT_927	Proteus_Genus_probe
Bifidobacterium_scardovii	Lachnospiraceae[G-8]_sp_HOT_500	Porphyromonas_gingivalis	Selenomonas_sp_HOT_478	Treponema_sp_HOT_951	Pseudomonas_Genus_probe
Brevundimonas_diminuta	Lachnospiraceae[G-9]_sp_HOT_924	Porphyromonas_sp_HOT_275	Selenomonas_sp_HOT_501	Treponema_vincentii	Rothia_Genus_probe
Bulleidia_extructa	Lactobacillus_brevis	Porphyromonas_sp_HOT_277	Selenomonas_sp_HOT_920	Variovorax_paradoxus	Sanguibacter_Genus_probe
Butyrivibrio_sp_HOT_080	Lactobacillus_coleohominis	Porphyromonas_sp_HOT_279	Selenomonas_sp_HOT_936	Veillonella_atypica	Scardovia_Genus_probe
Butyrivibrio_sp_HOT_090	Lactobacillus_fermentum	Porphyromonas_sp_HOT_284	Selenomonas_sp_HOT_937	Veillonella_denticariosi	Selenomonas_&_Centipeda_Genus_probe
Butyrivibrio_sp_HOT_455	Lactobacillus_iners	Porphyromonas_sp_HOT_285	Selenomonas_sputigena	Veillonella_parvula	Slackia_Genus_probe
Campylobacter_concisus	Lactobacillus_jensenii	Porphyromonas_sp_HOT_930	Shuttleworthia_satelles	Veillonella_rogosae	Sphingomonas_Genus_probe
Campylobacter_curvus	Lactobacillus_kisonensis	Porphyromonas_uenonis		Veillonella_sp_HOT_780	SR1_Genus_probe
Campylobacter_gracilis	Lactobacillus_oris			Veillonella_sp_HOT_917	Staphylococcus_Genus_probe_1
Campylobacter_sp_HOT_044	Lactobacillus_parafarraginis			Veillonellaceae[G-1]_sp_HOT_129	Staphylococcus_Genus_probe_2
Campylobacter_sputorum	Lactobacillus_reuteri_genosp_1			Veillonellaceae[G-1]_sp_HOT_135	Staphylococcus_Genus_probe_3
Campylobacter_ureolyticus	Lactobacillus_salivarius			Veillonellaceae[G-1]_sp_HOT_145	Streptococcus_Genus_probe_1
Capnocytophaga_gingivalis	Lactobacillus_sp_HOT_052			Veillonellaceae[G-1]_sp_HOT_148	Streptococcus_Genus_probe_2
Capnocytophaga_granulosa	Lactobacillus_vaginalis			Veillonellaceae[G-1]_sp_HOT_150	Streptococcus_Genus_probe_3
Capnocytophaga_haemolytica	Lactococcus_lactis			Veillonellaceae[G-1]_sp_HOT_155	Streptococcus_Genus_probe_4
Capnocytophaga_leadbetteri	Lautropia_mirabilis			Veillonellaceae[G-1]_sp_HOT_155	Tannerella_Genus_probe
Capnocytophaga_ochracea	Leptotrichia_goodfellowii			Veillonellaceae[G-1]_sp_HOT_483	TM7_Genus_probe
Capnocytophaga_sp_HOT_326	Leptotrichia_hongkongensis			Veillonellaceae[G-1]_sp_HOT_918	Treponema_Genus_probe_1
Capnocytophaga_sp_HOT_332	Leptotrichia_shahii				Treponema_Genus_probe_2
Capnocytophaga_sp_HOT_334	Leptotrichia_sp_HOT_212				Treponema_Genus_probe_3
Capnocytophaga_sp_HOT_335	Leptotrichia_sp_HOT_215				Treponema_Genus_probe_4
Capnocytophaga_sp_HOT_336	Leptotrichia_sp_HOT_217				Treponema_Genus_probe_5
Capnocytophaga_sp_HOT_338	Leptotrichia_sp_HOT_218				Treponema_Genus_probe_6
Capnocytophaga_sp_HOT_412	Leptotrichia_sp_HOT_219				Veillonella_Genus_probe_1
Capnocytophaga_sp_HOT_863	Leptotrichia_sp_HOT_221				Veillonella_Genus_probe_2
Capnocytophaga_sp_HOT_864	Leptotrichia_sp_HOT_223				Veillonellaceae_Genus_probe_1
Capnocytophaga_sp_HOT_878	Leptotrichia_sp_HOT_392				Veillonellaceae_Genus_probe_2
Capnocytophaga_sp_HOT_901	Leptotrichia_sp_HOT_417				Veillonellaceae_Genus_probe_3
Capnocytophaga_sp_HOT_902	Leptotrichia_sp_HOT_463				Yersinia_Genus_probe
Capnocytophaga_sputigena	Leptotrichia_sp_HOT_498
	Leptotrichia_sp_HOT_847
	Leptotrichia_sp_HOT_879
	Leptotrichia_wadei
